# Supplementary material for: Tailoring of Ultrasmall NiMnO3 Nanoparticles: Optimizing Synthesis Conditions and Solvent Effects
Source: Molecules. 2024 Oct 13;29(20):4846. doi: 10.3390/molecules29204846 (PMC11510137; doi:10.3390/molecules29204846)
Supplement: Supplementary file 1 [file molecules-29-04846-s001.zip]

Archive with 1 entries (1 files):
- molecules-3044018-supplementary.pdf
